# Supplementary material for: Association between wrist-worn actigraphy and the MDS-UPDRS Parkinson’s disease rating scale through machine learning: an exploratory study
Source: Front Digit Health. 2026 Jul 13;8:1876052. doi: 10.3389/fdgth.2026.1876052 (PMC13402524; doi:10.3389/fdgth.2026.1876052)
Supplement: Supplementary file 1 [file Supplementaryfile1.zip]

Archive with 7 entries (6 files):
- Supplementary_tex_files/
- Supplementary_tex_files/supplementary_feature_level_associations.tex
- __MACOSX/Supplementary_tex_files/._supplementary_feature_level_associations.tex
- Supplementary_tex_files/supplementary_embedding_feature_level_associations.tex
- __MACOSX/Supplementary_tex_files/._supplementary_embedding_feature_level_associations.tex
- Supplementary_tex_files/supp_elasticnet_selection_frequency_top10.tex
- __MACOSX/Supplementary_tex_files/._supp_elasticnet_selection_frequency_top10.tex
