# Supplementary material for: Association between wrist-worn actigraphy and the MDS-UPDRS Parkinson’s disease rating scale through machine learning: an exploratory study
Source: Front Digit Health. 2026 Jul 13;8:1876052. doi: 10.3389/fdgth.2026.1876052 (PMC13402524; doi:10.3389/fdgth.2026.1876052)
Supplement: Supplementary file 1 [file Supplementaryfile1.zip › Supplementary_tex_files/supplementary_feature_level_associations.tex]

\begingroup
\footnotesize
\begin{longtable}{p{6.0cm}p{2.2cm}p{3.5cm}p{1.8cm}p{2.5cm}}
\caption{Participant-level associations between non-embedding wearable features and baseline MDS-UPDRS outcomes. Associations are reported as Spearman correlation coefficients with bootstrap 95\% confidence intervals, raw p-values, and false-discovery-rate (FDR) adjusted p-values. The table includes only associations with FDR-adjusted $p < 0.05$ within each MDS-UPDRS outcome.} \label{tab:supp_feature_level_associations} \\
\toprule
Feature & MDS-UPDRS outcome & Spearman $\rho$ (95\% CI) & Raw $p$ & FDR-adjusted $p$ \\
\midrule
\endfirsthead
\caption[]{Participant-level associations between non-embedding wearable features and baseline MDS-UPDRS outcomes. Associations are reported as Spearman correlation coefficients with bootstrap 95\% confidence intervals, raw p-values, and false-discovery-rate (FDR) adjusted p-values. The table includes only associations with FDR-adjusted $p < 0.05$ within each MDS-UPDRS outcome.} \\
\toprule
Feature & MDS-UPDRS outcome & Spearman $\rho$ (95\% CI) & Raw $p$ & FDR-adjusted $p$ \\
\midrule
\endhead
\midrule
\multicolumn{5}{r}{Continued on next page} \\
\midrule
\endfoot
\bottomrule
\endlastfoot
Nblocks\_day\_LIG\_unbt & Tot4 & 0.76 (0.51, 0.89) & $<0.001$ & $<0.001$ \\
Nblocks\_day\_IN\_unbt & Tot4 & 0.75 (0.48, 0.89) & $<0.001$ & $<0.001$ \\
mean\_ENMO\_mg\_0-24hr & Tot4 & 0.75 (0.49, 0.89) & $<0.001$ & $<0.001$ \\
ACC\_day\_spt\_mg & Tot4 & 0.75 (0.49, 0.89) & $<0.001$ & $<0.001$ \\
dur\_day\_LIG\_unbt\_min & Tot4 & 0.74 (0.47, 0.88) & $<0.001$ & $<0.001$ \\
Nblocks\_day\_MOD\_unbt & Tot4 & 0.72 (0.42, 0.87) & $<0.001$ & $<0.001$ \\
dur\_day\_MOD\_unbt\_min & Tot4 & 0.71 (0.41, 0.87) & $<0.001$ & $<0.001$ \\
Nblocks\_day\_total\_LIG & Tot4 & 0.71 (0.40, 0.87) & $<0.001$ & $<0.001$ \\
Nblocks\_day\_total\_IN & Tot4 & 0.70 (0.42, 0.86) & $<0.001$ & $<0.001$ \\
ACC\_day\_mg & Tot4 & 0.69 (0.41, 0.85) & $<0.001$ & $<0.001$ \\
dur\_day\_IN\_unbt\_min & Tot4 & 0.69 (0.41, 0.86) & $<0.001$ & $<0.001$ \\
Nblocks\_day\_total\_MOD & Tot4 & 0.69 (0.37, 0.87) & $<0.001$ & $<0.001$ \\
M10 & Tot4 & 0.69 (0.38, 0.87) & $<0.001$ & $<0.001$ \\
mean\_ENMO\_mg\_12-18hr & Tot4 & 0.69 (0.39, 0.86) & $<0.001$ & $<0.001$ \\
dur\_day\_total\_LIG\_min & Tot4 & 0.68 (0.40, 0.84) & $<0.001$ & $<0.001$ \\
mean\_ENMO\_mg\_18-24hr & Tot4 & 0.66 (0.33, 0.86) & $<0.001$ & 0.002 \\
Nbouts\_day\_MVPA\_bts\_1\_5 & Tot4 & 0.63 (0.28, 0.84) & $<0.001$ & 0.004 \\
Nblocks\_day\_MVPA\_bts\_1\_5 & Tot4 & 0.63 (0.28, 0.84) & $<0.001$ & 0.004 \\
M5\_ENMO\_mg\_0-24hr & Tot4 & 0.62 (0.30, 0.81) & $<0.001$ & 0.005 \\
MVPA\_E5S\_T100\_ENMO\_0-24hr & Tot4 & 0.61 (0.26, 0.82) & $<0.001$ & 0.005 \\
dur\_day\_MVPA\_bts\_1\_5\_min & Tot4 & 0.61 (0.26, 0.82) & $<0.001$ & 0.005 \\
Sedentary (min)\_AT & Tot4 & -0.60 (-0.80, -0.29) & $<0.001$ & 0.006 \\
MVPA\_E5S\_T100\_ENMO\_12-18hr & Tot4 & 0.60 (0.26, 0.83) & 0.001 & 0.006 \\
MVPA\_E1M\_T100\_ENMO\_12-18hr & Tot4 & 0.60 (0.26, 0.83) & 0.001 & 0.006 \\
Nblocks\_day\_VIG\_unbt & Tot4 & 0.59 (0.29, 0.80) & 0.001 & 0.007 \\
quantile\_mostactive60min\_mg & Tot4 & 0.59 (0.24, 0.81) & 0.001 & 0.007 \\
MVPA\_E1M\_T100\_ENMO\_0-24hr & Tot4 & 0.58 (0.24, 0.80) & 0.001 & 0.008 \\
ACC\_day\_total\_IN\_mg & Tot4 & 0.58 (0.27, 0.76) & 0.002 & 0.008 \\
MVPA\_E5S\_T100\_ENMO\_18-24hr & Tot4 & 0.58 (0.22, 0.82) & 0.002 & 0.008 \\
MVPA\_E1M\_T100\_ENMO\_18-24hr & Tot4 & 0.57 (0.23, 0.81) & 0.002 & 0.009 \\
MVPA\_E5M\_T100\_ENMO\_0-24hr & Tot4 & 0.57 (0.23, 0.81) & 0.002 & 0.009 \\
quantile\_mostactive30min\_mg & Tot4 & 0.57 (0.22, 0.80) & 0.002 & 0.009 \\
dur\_day\_VIG\_unbt\_min & Tot4 & 0.57 (0.26, 0.79) & 0.002 & 0.009 \\
dur\_day\_total\_MOD\_min & Tot4 & 0.56 (0.20, 0.80) & 0.002 & 0.010 \\
Nblocks\_day\_total\_VIG & Tot4 & 0.55 (0.20, 0.79) & 0.003 & 0.012 \\
dur\_day\_total\_VIG\_min & Tot4 & 0.55 (0.19, 0.79) & 0.003 & 0.013 \\
MVPA\_E5M\_T100\_ENMO\_12-18hr & Tot4 & 0.54 (0.17, 0.80) & 0.003 & 0.013 \\
mean\_ENMO\_mg\_6-12hr & Tot4 & 0.54 (0.20, 0.78) & 0.004 & 0.014 \\
Moderate (min)\_AT & Tot4 & 0.53 (0.17, 0.79) & 0.004 & 0.015 \\
MVPA\_E5M\_T100\_ENMO\_18-24hr & Tot4 & 0.53 (0.18, 0.79) & 0.004 & 0.015 \\
Nbouts\_day\_IN\_bts\_10\_20 & Tot4 & 0.53 (0.17, 0.76) & 0.005 & 0.017 \\
Nblocks\_day\_IN\_bts\_10\_20 & Tot4 & 0.53 (0.17, 0.76) & 0.005 & 0.017 \\
dur\_day\_IN\_bts\_30\_min & Tot4 & -0.51 (-0.76, -0.15) & 0.006 & 0.021 \\
dur\_day\_IN\_bts\_20\_30\_min & Tot4 & 0.51 (0.16, 0.73) & 0.007 & 0.023 \\
M10\_AT & Tot4 & 0.51 (0.13, 0.78) & 0.007 & 0.023 \\
ACC\_day\_total\_LIG\_mg & Tot4 & 0.50 (0.13, 0.75) & 0.007 & 0.024 \\
Nbouts\_day\_LIG\_bts\_1\_5 & Tot4 & 0.50 (0.17, 0.72) & 0.008 & 0.025 \\
Nblocks\_day\_LIG\_bts\_1\_5 & Tot4 & 0.50 (0.17, 0.72) & 0.008 & 0.025 \\
dur\_day\_LIG\_bts\_1\_5\_min & Tot4 & 0.49 (0.16, 0.71) & 0.010 & 0.030 \\
MVPA\_E5S\_T100\_ENMO\_0-6hr & Tot4 & 0.48 (0.15, 0.73) & 0.010 & 0.030 \\
dur\_day\_IN\_bts\_10\_20\_min & Tot4 & 0.48 (0.10, 0.73) & 0.011 & 0.031 \\
MVPA\_E5S\_T100\_ENMO\_6-12hr & Tot4 & 0.47 (0.09, 0.75) & 0.014 & 0.039 \\
Nbouts\_day\_IN\_bts\_20\_30 & Tot4 & 0.46 (0.08, 0.72) & 0.015 & 0.040 \\
Nblocks\_day\_IN\_bts\_20\_30 & Tot4 & 0.46 (0.08, 0.72) & 0.015 & 0.040 \\
MVPA\_E5S\_B1M80\%\_T100\_ENMO\_0-24hr & Tot4 & 0.46 (0.08, 0.74) & 0.015 & 0.041 \\
MVPA\_E1M\_T100\_ENMO\_0-6hr & Tot4 & 0.46 (0.12, 0.73) & 0.017 & 0.044 \\
MVPA\_E5S\_B1M80\%\_T100\_ENMO\_18-24hr & Tot4 & 0.45 (0.07, 0.75) & 0.018 & 0.047 \\
ACC\_spt\_wake\_MOD\_mg & Tot4 & 0.45 (0.13, 0.68) & 0.019 & 0.048 \\
MVPA\_E5S\_B1M80\%\_T100\_ENMO\_12-18hr & Tot4 & 0.45 (0.06, 0.73) & 0.019 & 0.048 \\
\end{longtable}
\endgroup
