# Supplementary material for: Association between wrist-worn actigraphy and the MDS-UPDRS Parkinson’s disease rating scale through machine learning: an exploratory study
Source: Front Digit Health. 2026 Jul 13;8:1876052. doi: 10.3389/fdgth.2026.1876052 (PMC13402524; doi:10.3389/fdgth.2026.1876052)
Supplement: Supplementary file 1 [file Supplementaryfile1.zip › Supplementary_tex_files/supplementary_embedding_feature_level_associations.tex]

\begingroup
\footnotesize
\begin{longtable}{p{4.5cm}p{2.2cm}p{3.5cm}p{1.8cm}p{2.5cm}}
\caption{Participant-level associations between self-supervised embedding dimensions and baseline MDS-UPDRS outcomes. Associations are reported as Spearman correlation coefficients with bootstrap 95\% confidence intervals, raw p-values, and false-discovery-rate (FDR) adjusted p-values. The table includes only associations with FDR-adjusted $p < 0.05$ within each MDS-UPDRS outcome. Embedding dimensions are latent model-derived features and are not directly clinically interpretable.} \label{tab:supp_embedding_feature_level_associations} \\
\toprule
Embedding dimension & MDS-UPDRS outcome & Spearman $\rho$ (95\% CI) & Raw $p$ & FDR-adjusted $p$ \\
\midrule
\endfirsthead
\caption[]{Participant-level associations between self-supervised embedding dimensions and baseline MDS-UPDRS outcomes. Associations are reported as Spearman correlation coefficients with bootstrap 95\% confidence intervals, raw p-values, and false-discovery-rate (FDR) adjusted p-values. The table includes only associations with FDR-adjusted $p < 0.05$ within each MDS-UPDRS outcome. Embedding dimensions are latent model-derived features and are not directly clinically interpretable.} \\
\toprule
Embedding dimension & MDS-UPDRS outcome & Spearman $\rho$ (95\% CI) & Raw $p$ & FDR-adjusted $p$ \\
\midrule
\endhead
\midrule
\multicolumn{5}{r}{Continued on next page} \\
\midrule
\endfoot
\bottomrule
\endlastfoot
embedding\_dim843 & Tot4 & 0.71 (0.42, 0.86) & $<0.001$ & 0.017 \\
embedding\_dim103 & Tot4 & 0.70 (0.46, 0.86) & $<0.001$ & 0.017 \\
embedding\_dim415 & Tot4 & -0.70 (-0.86, -0.39) & $<0.001$ & 0.017 \\
embedding\_dim338 & Tot4 & 0.69 (0.29, 0.92) & $<0.001$ & 0.021 \\
embedding\_dim312 & Tot4 & 0.68 (0.36, 0.86) & $<0.001$ & 0.023 \\
embedding\_dim632 & Tot4 & 0.67 (0.36, 0.88) & $<0.001$ & 0.024 \\
embedding\_dim609 & Tot4 & 0.66 (0.40, 0.83) & $<0.001$ & 0.024 \\
embedding\_dim990 & Tot4 & -0.66 (-0.87, -0.31) & $<0.001$ & 0.024 \\
embedding\_dim324 & Tot4 & 0.65 (0.28, 0.88) & $<0.001$ & 0.024 \\
embedding\_dim92 & Tot4 & 0.65 (0.36, 0.82) & $<0.001$ & 0.024 \\
embedding\_dim433 & Tot4 & 0.65 (0.33, 0.82) & $<0.001$ & 0.024 \\
embedding\_dim1000 & Tot4 & 0.64 (0.24, 0.90) & $<0.001$ & 0.025 \\
embedding\_dim709 & Tot4 & 0.63 (0.33, 0.82) & $<0.001$ & 0.030 \\
embedding\_dim32 & Tot4 & -0.63 (-0.86, -0.30) & $<0.001$ & 0.033 \\
embedding\_dim211 & Tot4 & 0.62 (0.29, 0.84) & $<0.001$ & 0.034 \\
embedding\_dim359 & Tot4 & 0.62 (0.35, 0.78) & $<0.001$ & 0.036 \\
embedding\_dim797 & Tot4 & 0.62 (0.20, 0.87) & $<0.001$ & 0.036 \\
embedding\_dim577 & Tot4 & 0.61 (0.28, 0.81) & $<0.001$ & 0.038 \\
embedding\_dim467 & Tot4 & 0.61 (0.26, 0.81) & $<0.001$ & 0.038 \\
embedding\_dim222 & Tot4 & 0.61 (0.23, 0.81) & $<0.001$ & 0.039 \\
embedding\_dim977 & Tot4 & 0.61 (0.24, 0.83) & $<0.001$ & 0.039 \\
embedding\_dim534 & Tot4 & -0.60 (-0.87, -0.21) & $<0.001$ & 0.040 \\
embedding\_dim987 & Tot4 & 0.60 (0.28, 0.79) & $<0.001$ & 0.041 \\
embedding\_dim878 & Tot4 & -0.60 (-0.80, -0.26) & 0.001 & 0.041 \\
embedding\_dim601 & Tot4 & 0.60 (0.21, 0.84) & 0.001 & 0.041 \\
embedding\_dim900 & Tot4 & 0.60 (0.18, 0.86) & 0.001 & 0.041 \\
embedding\_dim567 & Tot4 & 0.59 (0.24, 0.83) & 0.001 & 0.042 \\
embedding\_dim653 & Tot4 & 0.59 (0.22, 0.82) & 0.001 & 0.042 \\
embedding\_dim470 & Tot4 & 0.59 (0.22, 0.81) & 0.001 & 0.042 \\
embedding\_dim266 & Tot4 & 0.59 (0.19, 0.82) & 0.001 & 0.044 \\
embedding\_dim363 & Tot4 & 0.58 (0.21, 0.83) & 0.001 & 0.044 \\
embedding\_dim824 & Tot4 & 0.58 (0.26, 0.79) & 0.001 & 0.044 \\
embedding\_dim689 & Tot4 & 0.58 (0.23, 0.81) & 0.001 & 0.044 \\
embedding\_dim31 & Tot4 & -0.58 (-0.82, -0.21) & 0.002 & 0.044 \\
embedding\_dim926 & Tot4 & 0.58 (0.18, 0.83) & 0.002 & 0.044 \\
embedding\_dim50 & Tot4 & 0.58 (0.19, 0.82) & 0.002 & 0.045 \\
embedding\_dim531 & Tot4 & -0.58 (-0.84, -0.19) & 0.002 & 0.045 \\
embedding\_dim749 & Tot4 & 0.57 (0.20, 0.83) & 0.002 & 0.045 \\
embedding\_dim1018 & Tot4 & 0.57 (0.20, 0.85) & 0.002 & 0.045 \\
embedding\_dim792 & Tot4 & 0.57 (0.21, 0.82) & 0.002 & 0.045 \\
embedding\_dim404 & Tot4 & 0.57 (0.27, 0.78) & 0.002 & 0.045 \\
embedding\_dim548 & Tot4 & -0.57 (-0.79, -0.20) & 0.002 & 0.047 \\
embedding\_dim865 & Tot4 & 0.57 (0.24, 0.81) & 0.002 & 0.047 \\
embedding\_dim716 & Tot4 & 0.57 (0.17, 0.84) & 0.002 & 0.047 \\
embedding\_dim907 & Tot4 & 0.57 (0.18, 0.82) & 0.002 & 0.047 \\
embedding\_dim593 & Tot4 & 0.56 (0.26, 0.77) & 0.002 & 0.047 \\
embedding\_dim853 & Tot4 & 0.56 (0.14, 0.84) & 0.002 & 0.047 \\
embedding\_dim66 & Tot4 & 0.56 (0.12, 0.83) & 0.002 & 0.047 \\
embedding\_dim620 & Tot4 & 0.56 (0.19, 0.80) & 0.002 & 0.047 \\
embedding\_dim528 & Tot4 & 0.56 (0.20, 0.80) & 0.002 & 0.047 \\
embedding\_dim999 & Tot4 & 0.56 (0.23, 0.78) & 0.002 & 0.047 \\
embedding\_dim886 & Tot4 & 0.56 (0.16, 0.82) & 0.002 & 0.048 \\
\end{longtable}
\endgroup
