# Supplementary material for: Association between wrist-worn actigraphy and the MDS-UPDRS Parkinson’s disease rating scale through machine learning: an exploratory study
Source: Front Digit Health. 2026 Jul 13;8:1876052. doi: 10.3389/fdgth.2026.1876052 (PMC13402524; doi:10.3389/fdgth.2026.1876052)
Supplement: Supplementary file 1 [file Supplementaryfile1.zip › Supplementary_tex_files/supp_elasticnet_selection_frequency_top10.tex]

\begingroup
\scriptsize
\setlength{\tabcolsep}{3pt}
\renewcommand{\arraystretch}{1.15}
\begin{longtable}{llrrrr}
\caption{Elastic Net variable-selection frequency across LOPO-CV folds for the non-embedding feature set. The table reports the top 10 features per MDS-UPDRS target for brevity.}\label{tab:supp_elasticnet_selection}\\
\toprule
Target & Feature & Selected folds & Selection (\%) & Mean $\beta$ & Mean $|\beta|$ \\
\midrule
\endfirsthead
\toprule
Target & Feature & Selected folds & Selection (\%) & Mean $\beta$ & Mean $|\beta|$ \\
\midrule
\endhead
\midrule
\multicolumn{6}{r}{\emph{Continued on next page}} \\
\midrule
\endfoot
\bottomrule
\endlastfoot
Tot1 & M10 & 27/27 & 100.0 & 1.302 & 1.302 \\
Tot1 & ACC\_day\_LIG\_bts\_1\_5\_mg & 27/27 & 100.0 & -0.681 & 0.681 \\
Tot1 & Light (min)\_AT & 27/27 & 100.0 & -0.574 & 0.574 \\
Tot1 & ACC\_spt\_mg\_median & 27/27 & 100.0 & 0.526 & 0.526 \\
Tot1 & ACC\_day\_IN\_unbt\_mg & 27/27 & 100.0 & 0.481 & 0.481 \\
Tot1 & ACC\_spt\_wake\_MOD\_mg & 27/27 & 100.0 & 0.477 & 0.477 \\
Tot1 & MVPA\_E5S\_B10M80\%\_T100\_ENMO\_0-6hr & 27/27 & 100.0 & 0.431 & 0.431 \\
Tot1 & IV & 27/27 & 100.0 & -0.387 & 0.387 \\
Tot1 & L5\_ENMO\_mg\_0-24hr & 27/27 & 100.0 & 0.344 & 0.344 \\
Tot1 & SleepRegularityIndex1 & 27/27 & 100.0 & 0.276 & 0.276 \\
\addlinespace
Tot2 & ACC\_spt\_wake\_IN\_mg & 27/27 & 100.0 & 0.905 & 0.905 \\
Tot2 & ACC\_spt\_wake\_MOD\_mg & 27/27 & 100.0 & 0.743 & 0.743 \\
Tot2 & L5 & 27/27 & 100.0 & 0.576 & 0.576 \\
Tot2 & ACC\_spt\_mg\_median & 27/27 & 100.0 & 0.557 & 0.557 \\
Tot2 & M10 & 27/27 & 100.0 & 0.549 & 0.549 \\
Tot2 & MVPA\_E5S\_B10M80\%\_T100\_ENMO\_6-12hr & 27/27 & 100.0 & -0.484 & 0.484 \\
Tot2 & number\_sib\_sleepperiod & 27/27 & 100.0 & -0.443 & 0.443 \\
Tot2 & number\_of\_awakenings & 27/27 & 100.0 & -0.443 & 0.443 \\
Tot2 & Nblocks\_spt\_sleep & 27/27 & 100.0 & -0.348 & 0.348 \\
Tot2 & MVPA\_E5S\_B5M80\%\_T100\_ENMO\_6-12hr & 27/27 & 100.0 & -0.343 & 0.343 \\
\addlinespace
Tot3 & ACC\_day\_MOD\_unbt\_mg & 27/27 & 100.0 & -2.159 & 2.159 \\
Tot3 & RA\_AT & 27/27 & 100.0 & -2.052 & 2.052 \\
Tot3 & ACC\_spt\_wake\_IN\_mg & 27/27 & 100.0 & 1.586 & 1.586 \\
Tot3 & M5hr\_ENMO\_mg\_0-24hr & 27/27 & 100.0 & 1.425 & 1.425 \\
Tot3 & Nbouts\_day\_IN\_bts\_30 & 27/27 & 100.0 & -1.263 & 1.263 \\
Tot3 & Nblocks\_day\_IN\_bts\_30 & 27/27 & 100.0 & -1.256 & 1.256 \\
Tot3 & MVPA\_E5S\_B10M80\%\_T100\_ENMO\_6-12hr & 27/27 & 100.0 & -1.185 & 1.185 \\
Tot3 & IV1\_AT & 27/27 & 100.0 & 1.059 & 1.059 \\
Tot3 & ACC\_spt\_mg\_median & 27/27 & 100.0 & 1.050 & 1.050 \\
Tot3 & MVPA\_E5S\_B5M80\%\_T100\_ENMO\_6-12hr & 27/27 & 100.0 & -0.908 & 0.908 \\
\addlinespace
Tot4 & ACC\_spt\_wake\_IN\_mg & 27/27 & 100.0 & 0.664 & 0.664 \\
Tot4 & dur\_day\_MOD\_unbt\_min & 27/27 & 100.0 & 0.309 & 0.309 \\
Tot4 & ACC\_day\_IN\_bts\_10\_20\_mg & 27/27 & 100.0 & 0.309 & 0.309 \\
Tot4 & Nblocks\_day\_MOD\_unbt & 27/27 & 100.0 & 0.258 & 0.258 \\
Tot4 & M10 & 27/27 & 100.0 & 0.224 & 0.224 \\
Tot4 & Nbouts\_day\_MVPA\_bts\_1\_5 & 27/27 & 100.0 & 0.217 & 0.217 \\
Tot4 & Nblocks\_day\_MVPA\_bts\_1\_5 & 27/27 & 100.0 & 0.214 & 0.214 \\
Tot4 & MVPA\_E5S\_T100\_ENMO\_18-24hr & 27/27 & 100.0 & 0.198 & 0.198 \\
Tot4 & mean\_ENMO\_mg\_18-24hr & 27/27 & 100.0 & 0.186 & 0.186 \\
Tot4 & Nblocks\_day\_LIG\_unbt & 27/27 & 100.0 & 0.173 & 0.173 \\
\addlinespace
Tot\_UPDRS & ACC\_spt\_wake\_MOD\_mg & 27/27 & 100.0 & 3.033 & 3.033 \\
Tot\_UPDRS & ACC\_spt\_wake\_IN\_mg & 27/27 & 100.0 & 2.915 & 2.915 \\
Tot\_UPDRS & RA\_AT & 27/27 & 100.0 & -2.836 & 2.836 \\
Tot\_UPDRS & M10 & 27/27 & 100.0 & 2.367 & 2.367 \\
Tot\_UPDRS & Nbouts\_day\_IN\_bts\_30 & 27/27 & 100.0 & -2.314 & 2.314 \\
Tot\_UPDRS & Nblocks\_day\_IN\_bts\_30 & 27/27 & 100.0 & -2.304 & 2.304 \\
Tot\_UPDRS & M5hr\_ENMO\_mg\_0-24hr & 27/27 & 100.0 & 2.281 & 2.281 \\
Tot\_UPDRS & MVPA\_E5S\_B10M80\%\_T100\_ENMO\_6-12hr & 27/27 & 100.0 & -2.276 & 2.276 \\
Tot\_UPDRS & ACC\_spt\_mg\_median & 27/27 & 100.0 & 2.220 & 2.220 \\
Tot\_UPDRS & IV1\_AT & 27/27 & 100.0 & 1.939 & 1.939 \\
\end{longtable}
\vspace{-0.5em}
\noindent\footnotesize{\emph{Note.} Selection frequency denotes the number and percentage of LOPO-CV folds in which a feature received a non-zero Elastic Net coefficient. Coefficients were estimated after fold-specific standardization using only the training participants. Mean $\beta$ denotes the average signed coefficient across folds, and mean $|\beta|$ denotes the average absolute coefficient. The table is intended as a descriptive summary of feature-selection stability.}
\endgroup
